# Supplementary material for: Serum Proteomic Changes in Dogs with Different Stages of Chronic Heart Failure
Source: Animals (Basel). 2022 Feb 16;12(4):490. doi: 10.3390/ani12040490 (PMC8868296; doi:10.3390/ani12040490)
Supplement: Supplementary file 1 [file animals-12-00490-s001.zip]

Archive with 1 entries (1 files):
- animals-1506268-supplementary.pdf
